# Supplementary material for: PET/CT radiomics–biomarker diagnostic model for identifying lymphoma in fever of unknown origin
Source: Front Immunol. 2026 Apr 21;17:1797162. doi: 10.3389/fimmu.2026.1797162 (PMC13139360; doi:10.3389/fimmu.2026.1797162)
Supplement: Supplementary file 1 [file DataSheet1.xlsx]

## Sheet: Input
				PCT			1
				SAA			1
				RSCORE			-0.706946
				ZSCORE			-2.24712
				Probability			9.55979	%

## Sheet: Calculations
PRSCORE	P5	P13	P17	P52	P64	P104
0.142822	0.980953	-0.285829	0.0389009	-0.172648	-0.480906	-0.0865824
CRSCORE	C5	C13	C99	C120
-0.302679	0.664027	-0.279659	-0.850343	0.556694
RSCORE
-0.706946
